# Supplementary material for: Integrative Meta-Analysis Identifies Epithelial–Mesenchymal Transition Gene Signatures as Key Determinants of Ovarian Cancer Progression and Treatment Outcome
Source: Int J Mol Sci. 2026 Feb 25;27(5):2149. doi: 10.3390/ijms27052149 (PMC12984379; doi:10.3390/ijms27052149)
Supplement: Supplementary file 1 [file ijms-27-02149-s001.zip]

Archive with 3 entries (3 files):
- Supplementary Table S1_sample list_revised.xlsx
- Supplementary Table S2_EMT genes_revised.xlsx
- Supplementary Table S3_OC celle lines.xlsx
