# Supplementary material for: Integrative Meta-Analysis Identifies Epithelial–Mesenchymal Transition Gene Signatures as Key Determinants of Ovarian Cancer Progression and Treatment Outcome
Source: Int J Mol Sci. 2026 Feb 25;27(5):2149. doi: 10.3390/ijms27052149 (PMC12984379; doi:10.3390/ijms27052149)
Supplement: Supplementary file 1 [file ijms-27-02149-s001.zip › Supplementary Table S1_sample list_revised.xlsx]

## Sheet: Foglio1
TCGA (Pan Cancer Atlas) and GTEX selected samples
samples ID	primary site	sample type
GTEX-S4UY-1026-SM-4AD53	Ovary	Normal Tissue
GTEX-12WSB-2226-SM-5GCOS	Ovary	Normal Tissue
GTEX-TSE9-2226-SM-4DXUR	Ovary	Normal Tissue
GTEX-X15G-1726-SM-4PQZN	Ovary	Normal Tissue
GTEX-11DXX-1426-SM-5GIDU	Ovary	Normal Tissue
GTEX-QVJO-3126-SM-4R1KC	Ovary	Normal Tissue
GTEX-RU72-2226-SM-46MUE	Ovary	Normal Tissue
GTEX-11GSP-0226-SM-5A5KV	Ovary	Normal Tissue
GTEX-QCQG-1426-SM-48U22	Ovary	Normal Tissue
GTEX-Y114-1726-SM-4TT7U	Ovary	Normal Tissue
GTEX-P78B-1926-SM-3P616	Ovary	Normal Tissue
GTEX-WYVS-1526-SM-4OND4	Ovary	Normal Tissue
GTEX-14AS3-1326-SM-5RQJE	Ovary	Normal Tissue
GTEX-ZC5H-2026-SM-5CVN2	Ovary	Normal Tissue
GTEX-WWYW-2726-SM-4MVOP	Ovary	Normal Tissue
GTEX-P4PP-2426-SM-3P61L	Ovary	Normal Tissue
GTEX-W5WG-0926-SM-4RTX9	Ovary	Normal Tissue
GTEX-UJHI-1226-SM-4IHLR	Ovary	Normal Tissue
GTEX-ZZPU-2126-SM-5EGIU	Ovary	Normal Tissue
GTEX-ZVT3-2626-SM-5GU5L	Ovary	Normal Tissue
GTEX-12WSK-1926-SM-5LZVK	Ovary	Normal Tissue
GTEX-11ZVC-1426-SM-5EGGA	Ovary	Normal Tissue
GTEX-WEY5-0626-SM-4LMIA	Ovary	Normal Tissue
GTEX-12WSJ-1226-SM-5LU91	Ovary	Normal Tissue
GTEX-YFC4-2726-SM-5IFJW	Ovary	Normal Tissue
GTEX-TML8-0926-SM-4DXSJ	Ovary	Normal Tissue
GTEX-ZP4G-0626-SM-4WWF1	Ovary	Normal Tissue
GTEX-145ME-1226-SM-5SIB6	Ovary	Normal Tissue
GTEX-13VXT-1526-SM-5LU3J	Ovary	Normal Tissue
GTEX-XV7Q-1426-SM-4BRWA	Ovary	Normal Tissue
GTEX-PWOO-1726-SM-48TDC	Ovary	Normal Tissue
GTEX-1399S-2126-SM-5J2MH	Ovary	Normal Tissue
GTEX-13PVR-1226-SM-5RQJ2	Ovary	Normal Tissue
GTEX-ZV6S-1426-SM-59HKX	Ovary	Normal Tissue
GTEX-RU1J-0826-SM-46MUU	Ovary	Normal Tissue
GTEX-133LE-1226-SM-5IFGC	Ovary	Normal Tissue
GTEX-1117F-2226-SM-5N9CH	Ovary	Normal Tissue
GTEX-13FTX-0926-SM-5IFF7	Ovary	Normal Tissue
GTEX-13D11-1126-SM-5KLYS	Ovary	Normal Tissue
GTEX-PWCY-1326-SM-48TCU	Ovary	Normal Tissue
GTEX-T6MO-1126-SM-4DM5D	Ovary	Normal Tissue
GTEX-11ZTT-1826-SM-5CVLN	Ovary	Normal Tissue
GTEX-13OVI-0726-SM-5L3DD	Ovary	Normal Tissue
GTEX-13PL7-2326-SM-5L3FY	Ovary	Normal Tissue
GTEX-13QBU-1526-SM-5LU3W	Ovary	Normal Tissue
GTEX-X4EO-2426-SM-4QASD	Ovary	Normal Tissue
GTEX-PLZ4-2826-SM-3P617	Ovary	Normal Tissue
GTEX-Q734-0726-SM-48TZP	Ovary	Normal Tissue
GTEX-WXYG-1426-SM-4ONCK	Ovary	Normal Tissue
GTEX-11I78-1926-SM-59878	Ovary	Normal Tissue
GTEX-XMD3-2326-SM-4AT5H	Ovary	Normal Tissue
GTEX-RWS6-1026-SM-47JXD	Ovary	Normal Tissue
GTEX-OHPL-2426-SM-48TDN	Ovary	Normal Tissue
GTEX-ZLWG-0926-SM-4WWC3	Ovary	Normal Tissue
GTEX-131YS-2226-SM-5P9G8	Ovary	Normal Tissue
GTEX-YJ8O-1026-SM-5CVM5	Ovary	Normal Tissue
GTEX-13W3W-1526-SM-5LU5I	Ovary	Normal Tissue
GTEX-13O3O-2726-SM-5KM35	Ovary	Normal Tissue
GTEX-S341-0726-SM-4AD5R	Ovary	Normal Tissue
GTEX-13OVJ-2426-SM-5KM3I	Ovary	Normal Tissue
GTEX-11EMC-1726-SM-5H11P	Ovary	Normal Tissue
GTEX-POMQ-1426-SM-3P61D	Ovary	Normal Tissue
GTEX-PWN1-2426-SM-48TDD	Ovary	Normal Tissue
GTEX-S32W-1226-SM-4AD67	Ovary	Normal Tissue
GTEX-13QIC-1526-SM-5IJFL	Ovary	Normal Tissue
GTEX-12WSG-1426-SM-5FQUK	Ovary	Normal Tissue
GTEX-X8HC-2726-SM-46MUA	Ovary	Normal Tissue
GTEX-Y3IK-2026-SM-4YCDG	Ovary	Normal Tissue
GTEX-13U4I-2126-SM-5LU55	Ovary	Normal Tissue
GTEX-XYKS-1726-SM-4E3IO	Ovary	Normal Tissue
GTEX-11VI4-1026-SM-5EQM1	Ovary	Normal Tissue
GTEX-T5JW-0426-SM-4DM7M	Ovary	Normal Tissue
GTEX-146FH-2526-SM-5Q5BP	Ovary	Normal Tissue
GTEX-11ZTS-1926-SM-5CVLA	Ovary	Normal Tissue
GTEX-P4QT-2426-SM-3NMCL	Ovary	Normal Tissue
GTEX-WYBS-2426-SM-4ONDI	Ovary	Normal Tissue
GTEX-WI4N-2526-SM-4OOSE	Ovary	Normal Tissue
GTEX-13N11-0526-SM-5IJFI	Ovary	Normal Tissue
GTEX-U3ZN-1026-SM-4DXTC	Ovary	Normal Tissue
GTEX-XUZC-1026-SM-4BOPY	Ovary	Normal Tissue
GTEX-RTLS-2326-SM-46MUH	Ovary	Normal Tissue
GTEX-ZYFG-1726-SM-5GZZB	Ovary	Normal Tissue
GTEX-T2IS-2026-SM-4DM6W	Ovary	Normal Tissue
GTEX-139D8-2426-SM-5KM3A	Ovary	Normal Tissue
GTEX-11XUK-1626-SM-5GU5O	Ovary	Normal Tissue
GTEX-1269C-1826-SM-5N9E1	Ovary	Normal Tissue
GTEX-OHPK-2426-SM-3MJGH	Ovary	Normal Tissue
GTEX-ZYWO-1926-SM-5E456	Ovary	Normal Tissue
TCGA-09-0367-01	Ovary	Primary Tumor
TCGA-24-1431-01	Ovary	Primary Tumor
TCGA-24-1553-01	Ovary	Primary Tumor
TCGA-13-0801-01	Ovary	Primary Tumor
TCGA-13-0897-01	Ovary	Primary Tumor
TCGA-04-1517-01	Ovary	Primary Tumor
TCGA-23-1024-01	Ovary	Primary Tumor
TCGA-13-0797-01	Ovary	Primary Tumor
TCGA-23-1113-01	Ovary	Primary Tumor
TCGA-24-0966-01	Ovary	Primary Tumor
TCGA-61-1900-01	Ovary	Primary Tumor
TCGA-57-1586-01	Ovary	Primary Tumor
TCGA-04-1655-01	Ovary	Primary Tumor
TCGA-24-1423-01	Ovary	Primary Tumor
TCGA-25-1314-01	Ovary	Primary Tumor
TCGA-24-1419-01	Ovary	Primary Tumor
TCGA-24-1104-01	Ovary	Primary Tumor
TCGA-24-1464-01	Ovary	Primary Tumor
TCGA-59-2355-01	Ovary	Primary Tumor
TCGA-24-0979-01	Ovary	Primary Tumor
TCGA-09-1665-01	Ovary	Primary Tumor
TCGA-23-1109-01	Ovary	Primary Tumor
TCGA-10-0938-01	Ovary	Primary Tumor
TCGA-23-1022-01	Ovary	Primary Tumor
TCGA-24-1844-01	Ovary	Primary Tumor
TCGA-09-0366-01	Ovary	Primary Tumor
TCGA-10-0931-01	Ovary	Primary Tumor
TCGA-WR-A838-01	Ovary	Primary Tumor
TCGA-10-0934-01	Ovary	Primary Tumor
TCGA-10-0937-01	Ovary	Primary Tumor
TCGA-09-1659-01	Ovary	Primary Tumor
TCGA-13-0885-01	Ovary	Primary Tumor
TCGA-13-1497-01	Ovary	Primary Tumor
TCGA-36-1568-01	Ovary	Primary Tumor
TCGA-29-1710-01	Ovary	Primary Tumor
TCGA-23-2077-01	Ovary	Primary Tumor
TCGA-04-1341-01	Ovary	Primary Tumor
TCGA-25-1313-01	Ovary	Primary Tumor
TCGA-13-0891-01	Ovary	Primary Tumor
TCGA-24-2297-01	Ovary	Primary Tumor
TCGA-30-1718-01	Ovary	Primary Tumor
TCGA-23-2084-01	Ovary	Primary Tumor
TCGA-13-0886-01	Ovary	Primary Tumor
TCGA-04-1356-01	Ovary	Primary Tumor
TCGA-13-0923-01	Ovary	Primary Tumor
TCGA-61-1743-01	Ovary	Primary Tumor
TCGA-09-1670-01	Ovary	Primary Tumor
TCGA-24-1560-01	Ovary	Primary Tumor
TCGA-04-1348-01	Ovary	Primary Tumor
TCGA-10-0936-01	Ovary	Primary Tumor
TCGA-61-1995-01	Ovary	Primary Tumor
TCGA-24-1843-01	Ovary	Primary Tumor
TCGA-24-2019-01	Ovary	Primary Tumor
TCGA-24-1467-01	Ovary	Primary Tumor
TCGA-29-2425-01	Ovary	Primary Tumor
TCGA-25-1322-01	Ovary	Primary Tumor
TCGA-61-1728-01	Ovary	Primary Tumor
TCGA-24-1562-01	Ovary	Primary Tumor
TCGA-04-1343-01	Ovary	Primary Tumor
TCGA-09-1669-01	Ovary	Primary Tumor
TCGA-13-1507-01	Ovary	Primary Tumor
TCGA-29-1762-01	Ovary	Primary Tumor
TCGA-24-1552-01	Ovary	Primary Tumor
TCGA-23-2081-01	Ovary	Primary Tumor
TCGA-23-1027-01	Ovary	Primary Tumor
TCGA-61-1725-01	Ovary	Primary Tumor
TCGA-13-0890-01	Ovary	Primary Tumor
TCGA-23-1029-01	Ovary	Primary Tumor
TCGA-20-1687-01	Ovary	Primary Tumor
TCGA-24-1474-01	Ovary	Primary Tumor
TCGA-04-1361-01	Ovary	Primary Tumor
TCGA-36-1571-01	Ovary	Primary Tumor
TCGA-29-1776-01	Ovary	Primary Tumor
TCGA-13-0727-01	Ovary	Primary Tumor
TCGA-25-1323-01	Ovary	Primary Tumor
TCGA-29-1701-01	Ovary	Primary Tumor
TCGA-29-1778-01	Ovary	Primary Tumor
TCGA-24-1436-01	Ovary	Primary Tumor
TCGA-29-1777-01	Ovary	Primary Tumor
TCGA-24-1558-01	Ovary	Primary Tumor
TCGA-29-1784-01	Ovary	Primary Tumor
TCGA-24-1103-01	Ovary	Primary Tumor
TCGA-61-2109-01	Ovary	Primary Tumor
TCGA-29-1697-01	Ovary	Primary Tumor
TCGA-13-1408-01	Ovary	Primary Tumor
TCGA-04-1331-01	Ovary	Primary Tumor
TCGA-59-2350-01	Ovary	Primary Tumor
TCGA-3P-A9WA-01	Ovary	Primary Tumor
TCGA-24-2026-01	Ovary	Primary Tumor
TCGA-61-2008-01	Ovary	Primary Tumor
TCGA-13-0799-01	Ovary	Primary Tumor
TCGA-13-1404-01	Ovary	Primary Tumor
TCGA-61-1736-01	Ovary	Primary Tumor
TCGA-13-0893-01	Ovary	Primary Tumor
TCGA-61-2104-01	Ovary	Primary Tumor
TCGA-20-1685-01	Ovary	Primary Tumor
TCGA-23-1110-01	Ovary	Primary Tumor
TCGA-24-1924-01	Ovary	Primary Tumor
TCGA-29-1783-01	Ovary	Primary Tumor
TCGA-04-1332-01	Ovary	Primary Tumor
TCGA-61-2101-01	Ovary	Primary Tumor
TCGA-25-2400-01	Ovary	Primary Tumor
TCGA-13-0887-01	Ovary	Primary Tumor
TCGA-13-1487-01	Ovary	Primary Tumor
TCGA-25-1321-01	Ovary	Primary Tumor
TCGA-13-1501-01	Ovary	Primary Tumor
TCGA-59-2351-01	Ovary	Primary Tumor
TCGA-13-1510-01	Ovary	Primary Tumor
TCGA-61-1910-01	Ovary	Primary Tumor
TCGA-57-1994-01	Ovary	Primary Tumor
TCGA-24-1556-01	Ovary	Primary Tumor
TCGA-24-2261-01	Ovary	Primary Tumor
TCGA-04-1648-01	Ovary	Primary Tumor
TCGA-29-1695-01	Ovary	Primary Tumor
TCGA-13-1492-01	Ovary	Primary Tumor
TCGA-04-1364-01	Ovary	Primary Tumor
TCGA-24-2033-01	Ovary	Primary Tumor
TCGA-61-2002-01	Ovary	Primary Tumor
TCGA-13-0899-01	Ovary	Primary Tumor
TCGA-04-1542-01	Ovary	Primary Tumor
TCGA-04-1362-01	Ovary	Primary Tumor
TCGA-13-0724-01	Ovary	Primary Tumor
TCGA-24-2023-01	Ovary	Primary Tumor
TCGA-24-1428-01	Ovary	Primary Tumor
TCGA-20-1684-01	Ovary	Primary Tumor
TCGA-31-1944-01	Ovary	Primary Tumor
TCGA-30-1855-01	Ovary	Primary Tumor
TCGA-25-1318-01	Ovary	Primary Tumor
TCGA-24-2281-01	Ovary	Primary Tumor
TCGA-61-1914-01	Ovary	Primary Tumor
TCGA-24-2271-01	Ovary	Primary Tumor
TCGA-13-0725-01	Ovary	Primary Tumor
TCGA-25-1315-01	Ovary	Primary Tumor
TCGA-24-1930-01	Ovary	Primary Tumor
TCGA-23-1026-01	Ovary	Primary Tumor
TCGA-24-1551-01	Ovary	Primary Tumor
TCGA-57-1582-01	Ovary	Primary Tumor
TCGA-24-1416-01	Ovary	Primary Tumor
TCGA-24-1846-01	Ovary	Primary Tumor
TCGA-61-1740-01	Ovary	Primary Tumor
TCGA-25-2399-01	Ovary	Primary Tumor
TCGA-OY-A56Q-01	Ovary	Primary Tumor
TCGA-24-2027-01	Ovary	Primary Tumor
TCGA-24-1616-01	Ovary	Primary Tumor
TCGA-36-1569-01	Ovary	Primary Tumor
TCGA-61-1918-01	Ovary	Primary Tumor
TCGA-24-2298-01	Ovary	Primary Tumor
TCGA-29-1698-01	Ovary	Primary Tumor
TCGA-24-1845-01	Ovary	Primary Tumor
TCGA-31-1946-01	Ovary	Primary Tumor
TCGA-13-0884-01	Ovary	Primary Tumor
TCGA-13-1498-01	Ovary	Primary Tumor
TCGA-13-0762-01	Ovary	Primary Tumor
TCGA-57-1584-01	Ovary	Primary Tumor
TCGA-31-1950-01	Ovary	Primary Tumor
TCGA-36-1570-01	Ovary	Primary Tumor
TCGA-30-1866-01	Ovary	Primary Tumor
TCGA-57-1585-01	Ovary	Primary Tumor
TCGA-04-1338-01	Ovary	Primary Tumor
TCGA-30-1714-01	Ovary	Primary Tumor
TCGA-24-1555-01	Ovary	Primary Tumor
TCGA-23-1120-01	Ovary	Primary Tumor
TCGA-25-2397-01	Ovary	Primary Tumor
TCGA-23-2078-01	Ovary	Primary Tumor
TCGA-29-1769-01	Ovary	Primary Tumor
TCGA-25-2404-01	Ovary	Primary Tumor
TCGA-13-0726-01	Ovary	Primary Tumor
TCGA-29-1688-01	Ovary	Primary Tumor
TCGA-09-1666-01	Ovary	Primary Tumor
TCGA-24-2288-01	Ovary	Primary Tumor
TCGA-24-1471-01	Ovary	Primary Tumor
TCGA-13-1483-01	Ovary	Primary Tumor
TCGA-24-1923-01	Ovary	Primary Tumor
TCGA-24-0982-01	Ovary	Primary Tumor
TCGA-29-1696-01	Ovary	Primary Tumor
TCGA-29-1766-01	Ovary	Primary Tumor
TCGA-29-1703-01	Ovary	Primary Tumor
TCGA-04-1536-01	Ovary	Primary Tumor
TCGA-10-0933-01	Ovary	Primary Tumor
TCGA-25-2042-01	Ovary	Primary Tumor
TCGA-61-1737-01	Ovary	Primary Tumor
TCGA-24-1470-01	Ovary	Primary Tumor
TCGA-23-1123-01	Ovary	Primary Tumor
TCGA-04-1514-01	Ovary	Primary Tumor
TCGA-61-1911-01	Ovary	Primary Tumor
TCGA-13-0919-01	Ovary	Primary Tumor
TCGA-09-0364-01	Ovary	Primary Tumor
TCGA-24-1849-01	Ovary	Primary Tumor
TCGA-13-0924-01	Ovary	Primary Tumor
TCGA-25-2391-01	Ovary	Primary Tumor
TCGA-09-1662-01	Ovary	Primary Tumor
TCGA-13-1482-01	Ovary	Primary Tumor
TCGA-31-1953-01	Ovary	Primary Tumor
TCGA-61-1733-01	Ovary	Primary Tumor
TCGA-20-1686-01	Ovary	Primary Tumor
TCGA-24-1850-01	Ovary	Primary Tumor
TCGA-31-1956-01	Ovary	Primary Tumor
TCGA-04-1337-01	Ovary	Primary Tumor
TCGA-25-1312-01	Ovary	Primary Tumor
TCGA-24-1105-01	Ovary	Primary Tumor
TCGA-24-2035-01	Ovary	Primary Tumor
TCGA-25-1634-01	Ovary	Primary Tumor
TCGA-36-1574-01	Ovary	Primary Tumor
TCGA-13-1407-01	Ovary	Primary Tumor
TCGA-24-1549-01	Ovary	Primary Tumor
TCGA-24-1563-01	Ovary	Primary Tumor
TCGA-09-2053-01	Ovary	Primary Tumor
TCGA-29-1785-01	Ovary	Primary Tumor
TCGA-29-1761-01	Ovary	Primary Tumor
TCGA-24-1413-01	Ovary	Primary Tumor
TCGA-25-1317-01	Ovary	Primary Tumor
TCGA-24-1430-01	Ovary	Primary Tumor
TCGA-10-0928-01	Ovary	Primary Tumor
TCGA-31-1951-01	Ovary	Primary Tumor
TCGA-04-1651-01	Ovary	Primary Tumor
TCGA-09-0369-01	Ovary	Primary Tumor
TCGA-24-1604-01	Ovary	Primary Tumor
TCGA-13-0765-01	Ovary	Primary Tumor
TCGA-25-1319-01	Ovary	Primary Tumor
TCGA-30-1860-01	Ovary	Primary Tumor
TCGA-61-2000-01	Ovary	Primary Tumor
TCGA-13-0916-01	Ovary	Primary Tumor
TCGA-30-1857-01	Ovary	Primary Tumor
TCGA-59-2354-01	Ovary	Primary Tumor
TCGA-29-1694-01	Ovary	Primary Tumor
TCGA-13-0760-01	Ovary	Primary Tumor
TCGA-30-1892-01	Ovary	Primary Tumor
TCGA-04-1357-01	Ovary	Primary Tumor
TCGA-24-2254-01	Ovary	Primary Tumor
TCGA-13-1489-01	Ovary	Primary Tumor
TCGA-20-0987-01	Ovary	Primary Tumor
TCGA-24-1434-01	Ovary	Primary Tumor
TCGA-23-1118-01	Ovary	Primary Tumor
TCGA-24-1422-01	Ovary	Primary Tumor
TCGA-24-2020-01	Ovary	Primary Tumor
TCGA-25-1320-01	Ovary	Primary Tumor
TCGA-29-1691-01	Ovary	Primary Tumor
TCGA-25-1627-01	Ovary	Primary Tumor
TCGA-13-1506-01	Ovary	Primary Tumor
TCGA-61-2098-01	Ovary	Primary Tumor
TCGA-29-1705-01	Ovary	Primary Tumor
TCGA-13-0800-01	Ovary	Primary Tumor
TCGA-61-1907-01	Ovary	Primary Tumor
TCGA-13-2060-01	Ovary	Primary Tumor
TCGA-09-2045-01	Ovary	Primary Tumor
TCGA-24-1424-01	Ovary	Primary Tumor
TCGA-24-1557-01	Ovary	Primary Tumor
TCGA-24-1417-01	Ovary	Primary Tumor
TCGA-61-1998-01	Ovary	Primary Tumor
TCGA-24-1545-01	Ovary	Primary Tumor
TCGA-09-1661-01	Ovary	Primary Tumor
TCGA-VG-A8LO-01	Ovary	Primary Tumor
TCGA-13-1409-01	Ovary	Primary Tumor
TCGA-29-1770-01	Ovary	Primary Tumor
TCGA-24-1546-01	Ovary	Primary Tumor
TCGA-25-2409-01	Ovary	Primary Tumor
TCGA-13-0720-01	Ovary	Primary Tumor
TCGA-25-1631-01	Ovary	Primary Tumor
TCGA-5X-AA5U-01	Ovary	Primary Tumor
TCGA-61-1741-01	Ovary	Primary Tumor
TCGA-23-1114-01	Ovary	Primary Tumor
TCGA-24-2024-01	Ovary	Primary Tumor
TCGA-24-2267-01	Ovary	Primary Tumor
TCGA-13-0906-01	Ovary	Primary Tumor
TCGA-13-1505-01	Ovary	Primary Tumor
TCGA-29-2414-01	Ovary	Primary Tumor
TCGA-09-1668-01	Ovary	Primary Tumor
TCGA-13-0883-01	Ovary	Primary Tumor
TCGA-61-2092-01	Ovary	Primary Tumor
TCGA-29-1690-01	Ovary	Primary Tumor
TCGA-13-1477-01	Ovary	Primary Tumor
TCGA-29-2428-01	Ovary	Primary Tumor
TCGA-04-1350-01	Ovary	Primary Tumor
TCGA-09-1674-01	Ovary	Primary Tumor
TCGA-13-0900-01	Ovary	Primary Tumor
TCGA-23-1021-01	Ovary	Primary Tumor
TCGA-29-1693-01	Ovary	Primary Tumor
TCGA-23-1122-01	Ovary	Primary Tumor
TCGA-13-0768-01	Ovary	Primary Tumor
TCGA-23-1028-01	Ovary	Primary Tumor
TCGA-61-2016-01	Ovary	Primary Tumor
TCGA-23-1111-01	Ovary	Primary Tumor
TCGA-13-0795-01	Ovary	Primary Tumor
TCGA-36-1577-01	Ovary	Primary Tumor
TCGA-13-0714-01	Ovary	Primary Tumor
TCGA-24-2290-01	Ovary	Primary Tumor
TCGA-13-1481-01	Ovary	Primary Tumor
TCGA-29-1763-01	Ovary	Primary Tumor
TCGA-24-1567-01	Ovary	Primary Tumor
TCGA-25-1326-01	Ovary	Primary Tumor
TCGA-30-1853-01	Ovary	Primary Tumor
TCGA-61-1919-01	Ovary	Primary Tumor
TCGA-25-1625-01	Ovary	Primary Tumor
TCGA-13-1511-01	Ovary	Primary Tumor
TCGA-13-1403-01	Ovary	Primary Tumor
TCGA-24-1427-01	Ovary	Primary Tumor
TCGA-24-1565-01	Ovary	Primary Tumor
TCGA-09-2044-01	Ovary	Primary Tumor
TCGA-04-1365-01	Ovary	Primary Tumor
TCGA-25-2396-01	Ovary	Primary Tumor
TCGA-30-1862-01	Ovary	Primary Tumor
TCGA-24-2289-01	Ovary	Primary Tumor
TCGA-59-2363-01	Ovary	Primary Tumor
TCGA-30-1891-01	Ovary	Primary Tumor
TCGA-13-A5FT-01	Ovary	Primary Tumor
TCGA-61-2088-01	Ovary	Primary Tumor
TCGA-13-1512-01	Ovary	Primary Tumor
TCGA-09-2048-01	Ovary	Primary Tumor
TCGA-13-0920-01	Ovary	Primary Tumor
TCGA-57-1993-01	Ovary	Primary Tumor
TCGA-13-1485-01	Ovary	Primary Tumor
TCGA-57-1583-01	Ovary	Primary Tumor
TCGA-29-2427-01	Ovary	Primary Tumor
TCGA-04-1347-01	Ovary	Primary Tumor
TCGA-25-2401-01	Ovary	Primary Tumor
TCGA-36-1578-01	Ovary	Primary Tumor
TCGA-30-1861-01	Ovary	Primary Tumor
TCGA-24-1603-01	Ovary	Primary Tumor
TCGA-61-2009-01	Ovary	Primary Tumor
TCGA-24-0975-01	Ovary	Primary Tumor
TCGA-23-1032-01	Ovary	Primary Tumor
TCGA-24-1842-01	Ovary	Primary Tumor
TCGA-09-2051-01	Ovary	Primary Tumor
TCGA-13-1496-01	Ovary	Primary Tumor
TCGA-25-1635-01	Ovary	Primary Tumor
TCGA-59-A5PD-01	Ovary	Primary Tumor
TCGA-25-1628-01	Ovary	Primary Tumor
TCGA-09-2056-01	Ovary	Primary Tumor
TCGA-24-2038-01	Ovary	Primary Tumor
TCGA-13-0804-01	Ovary	Primary Tumor
TCGA-13-1509-01	Ovary	Primary Tumor
TCGA-36-1576-01	Ovary	Primary Tumor
TCGA-13-1499-01	Ovary	Primary Tumor
TCGA-61-1724-01	Ovary	Primary Tumor
TCGA-29-1774-01	Ovary	Primary Tumor
TCGA-25-2393-01	Ovary	Primary Tumor
TCGA-23-1107-01	Ovary	Primary Tumor
TCGA-25-1871-01	Ovary	Primary Tumor
TCGA-13-1405-01	Ovary	Primary Tumor
TCGA-09-1667-01	Ovary	Primary Tumor
TCGA-29-1699-01	Ovary	Primary Tumor
TCGA-24-1425-01	Ovary	Primary Tumor
TCGA-24-0968-01	Ovary	Primary Tumor
TCGA-23-1030-01	Ovary	Primary Tumor
TCGA-13-0905-01	Ovary	Primary Tumor
TCGA-61-2110-01	Ovary	Primary Tumor
TCGA-24-1435-01	Ovary	Primary Tumor
TCGA-13-1411-01	Ovary	Primary Tumor
TCGA-23-1119-01	Ovary	Primary Tumor
TCGA-29-1711-01	Ovary	Primary Tumor
TCGA-24-2262-01	Ovary	Primary Tumor
TCGA-04-1519-01	Ovary	Primary Tumor
TCGA-OY-A56P-01	Ovary	Primary Tumor
TCGA-24-1426-01	Ovary	Primary Tumor
TCGA-23-1116-01	Ovary	Primary Tumor
TCGA-10-0926-01	Ovary	Primary Tumor
TCGA-61-2111-01	Ovary	Primary Tumor
TCGA-61-2097-01	Ovary	Primary Tumor
TCGA-25-1626-01	Ovary	Primary Tumor
TCGA-36-1581-01	Ovary	Primary Tumor
TCGA-24-0970-01	Ovary	Primary Tumor
TCGA-13-1488-01	Ovary	Primary Tumor
TCGA-61-2003-01	Ovary	Primary Tumor
TCGA-24-1544-01	Ovary	Primary Tumor
TCGA-13-0908-01	Ovary	Primary Tumor
TCGA-24-1548-01	Ovary	Primary Tumor
TCGA-59-2352-01	Ovary	Primary Tumor
TCGA-25-1630-01	Ovary	Primary Tumor
TCGA-29-1702-01	Ovary	Primary Tumor
TCGA-13-0888-01	Ovary	Primary Tumor
TCGA-24-1418-01	Ovary	Primary Tumor
TCGA-13-1495-01	Ovary	Primary Tumor
TCGA-20-1682-01	Ovary	Primary Tumor
TCGA-04-1530-01	Ovary	Primary Tumor
TCGA-25-1328-01	Ovary	Primary Tumor
TCGA-61-2113-01	Ovary	Primary Tumor
TCGA-59-2348-01	Ovary	Primary Tumor
TCGA-13-1410-01	Ovary	Primary Tumor
TCGA-10-0927-01	Ovary	Primary Tumor
TCGA-25-2398-01	Ovary	Primary Tumor
TCGA-25-1324-01	Ovary	Primary Tumor
TCGA-25-2392-01	Ovary	Primary Tumor
TCGA-20-0991-01	Ovary	Primary Tumor
TCGA-25-1632-01	Ovary	Primary Tumor
TCGA-13-0901-01	Ovary	Primary Tumor
TCGA-29-1768-01	Ovary	Primary Tumor
TCGA-61-2012-01	Ovary	Primary Tumor
TCGA-25-1633-01	Ovary	Primary Tumor
TCGA-25-1329-01	Ovary	Primary Tumor
TCGA-24-2036-01	Ovary	Primary Tumor
TCGA-24-1469-01	Ovary	Primary Tumor
TCGA-61-2094-01	Ovary	Primary Tumor
TCGA-13-0766-01	Ovary	Primary Tumor
TCGA-29-1781-01	Ovary	Primary Tumor
TCGA-25-1877-01	Ovary	Primary Tumor
TCGA-29-A5NZ-01	Ovary	Primary Tumor
TCGA-25-1623-01	Ovary	Primary Tumor
TCGA-24-1564-01	Ovary	Primary Tumor
TCGA-31-1959-01	Ovary	Primary Tumor
TCGA-61-1738-01	Ovary	Primary Tumor
TCGA-24-2280-01	Ovary	Primary Tumor
TCGA-24-2293-01	Ovary	Primary Tumor
TCGA-13-0911-01	Ovary	Primary Tumor
TCGA-24-1928-01	Ovary	Primary Tumor
TCGA-61-2095-01	Ovary	Primary Tumor
TCGA-36-1575-01	Ovary	Primary Tumor
TCGA-61-1917-01	Ovary	Primary Tumor
TCGA-23-1809-01	Ovary	Primary Tumor
TCGA-24-1463-01	Ovary	Primary Tumor
TCGA-25-1316-01	Ovary	Primary Tumor
TCGA-13-0730-01	Ovary	Primary Tumor
TCGA-24-1550-01	Ovary	Primary Tumor
TCGA-36-1580-01	Ovary	Primary Tumor
TCGA-61-1721-01	Ovary	Primary Tumor
TCGA-09-2054-01	Ovary	Primary Tumor
TCGA-20-1683-01	Ovary	Primary Tumor
TCGA-09-1673-01	Ovary	Primary Tumor
TCGA-61-2102-01	Ovary	Primary Tumor
TCGA-25-1870-01	Ovary	Primary Tumor
