# Supplementary material for: Integrative Meta-Analysis Identifies Epithelial–Mesenchymal Transition Gene Signatures as Key Determinants of Ovarian Cancer Progression and Treatment Outcome
Source: Int J Mol Sci. 2026 Feb 25;27(5):2149. doi: 10.3390/ijms27052149 (PMC12984379; doi:10.3390/ijms27052149)
Supplement: Supplementary file 1 [file ijms-27-02149-s001.zip › Supplementary Table S2_EMT genes_revised.xlsx]

## Sheet: Foglio1
Human Gene Set: GOBP_EPITHELIAL_TO_MESENCHYMAL_TRANSITION (GO:0001837)
Gene Symbols	Gene description
ACVR1	activin A receptor type 1
ACVRL1	activin A receptor like type 1
ADAM15	ADAM metallopeptidase domain 15
ADAM8	ADAM metallopeptidase domain 8
ADIPOR1	adiponectin receptor 1
AGT	angiotensinogen
AKNA	AT-hook transcription factor
ALX1	ALX homeobox 1
APLF	aprataxin and PNKP like factor
AXIN2	axin 2
BAMBI	BMP and activin membrane bound inhib...
BCL9L	BCL9 like
BMP2	bone morphogenetic protein 2
BMP4	bone morphogenetic protein 4
BMP7	bone morphogenetic protein 7
COL1A1	collagen type I alpha 1 chain
CRB2	crumbs cell polarity complex compone...
CTNNB1	catenin beta 1
CUL7	cullin 7
DAB2	DAB adaptor protein 2
DAB2IP	DAB2 interacting protein
DACT3	dishevelled binding antagonist of be...
DDX17	DEAD-box helicase 17
DDX5	DEAD-box helicase 5
DLG5	discs large MAGUK scaffold protein 5...
DSG2	desmoglein 2
EDN1	endothelin 1
EDNRA	endothelin receptor type A
EFNA1	ephrin A1
ELL3	elongation factor for RNA polymerase...
EMP2	epithelial membrane protein 2
ENG	endoglin
EOMES	eomesodermin
EPB41L5	erythrocyte membrane protein band 4....
EPHA3	EPH receptor A3
EPHA4	EPH receptor A4
EZH2	enhancer of zeste 2 polycomb repress...
FAM83D	family with sequence similarity 83 m...
FBXO11	F-box protein 11
FERMT2	FERM domain containing kindlin 2
FGFR1	fibroblast growth factor receptor 1 ...
FGFR2	fibroblast growth factor receptor 2 ...
FOXA1	forkhead box A1
FOXA2	forkhead box A2
FOXC1	forkhead box C1
FOXF2	forkhead box F2
FUZ	fuzzy planar cell polarity protein
GATA3	GATA binding protein 3
GCNT2	glucosaminyl (N-acetyl) transferase ...
GLIPR2	GLI pathogenesis related 2
GREM1	gremlin 1, DAN family BMP antagonist...
GSC	goosecoid homeobox
GSK3B	glycogen synthase kinase 3 beta
HAS2	hyaluronan synthase 2
HDAC2	histone deacetylase 2
HEY1	hes related family bHLH transcriptio...
HEY2	hes related family bHLH transcriptio...
HEYL	hes related family bHLH transcriptio...
HGF	hepatocyte growth factor
HIF1A	hypoxia inducible factor 1 subunit a...
HMGA2	high mobility group AT-hook 2
HNRNPAB	heterogeneous nuclear ribonucleoprot...
HPN	hepsin
IGF1	insulin like growth factor 1
IL17RD	interleukin 17 receptor D
IL1B	interleukin 1 beta
IL6	interleukin 6
ISL1	ISL LIM homeobox 1
JAG1	jagged canonical Notch ligand 1
KAT8	lysine acetyltransferase 8
KBTBD8	kelch repeat and BTB domain containi...
KDM1A	lysine demethylase 1A
KLHL12	kelch like family member 12
LDLRAD4	low density lipoprotein receptor cla...
LEF1	lymphoid enhancer binding factor 1
LIMS1	LIM zinc finger domain containing 1 ...
LOXL2	lysyl oxidase like 2
LOXL3	lysyl oxidase like 3
LRG1	leucine rich alpha-2-glycoprotein 1 ...
LRP6	LDL receptor related protein 6
MAD2L2	mitotic arrest deficient 2 like 2
MARK1	microtubule affinity regulating kina...
MDK	midkine
MSX1	msh homeobox 1
MSX2	msh homeobox 2
MTOR	mechanistic target of rapamycin kina...
NCAM1	neural cell adhesion molecule 1
NOG	noggin
NOLC1	nucleolar and coiled-body phosphopro...
NOTCH1	notch receptor 1
NOTCH4	notch receptor 4
OLFM1	olfactomedin 1
OVOL2	ovo like zinc finger 2
PDCD4	programmed cell death 4
PDCD6	programmed cell death 6
PDPN	podoplanin
PEF1	penta-EF-hand domain containing 1
POFUT2	protein O-fucosyltransferase 2
POLR1B	RNA polymerase I subunit B
PPP2CA	protein phosphatase 2 catalytic subu...
PPP3R1	protein phosphatase 3 regulatory sub...
PTEN	phosphatase and tensin homolog
PTK2	protein tyrosine kinase 2
QKI	QKI, KH domain containing RNA bindin...
RBPJ	recombination signal binding protein...
RGCC	regulator of cell cycle
ROCK1	Rho associated coiled-coil containin...
ROCK2	Rho associated coiled-coil containin...
RTN4	reticulon 4
S100A4	S100 calcium binding protein A4
SDCBP	syndecan binding protein
SDHAF2	succinate dehydrogenase complex asse...
SERPINB3	serpin family B member 3
SFRP1	secreted frizzled related protein 1 ...
SFRP2	secreted frizzled related protein 2 ...
SLC39A10	solute carrier family 39 member 10
SLC39A6	solute carrier family 39 member 6
SMAD2	SMAD family member 2
SMAD3	SMAD family member 3
SMAD4	SMAD family member 4
SMAD7	SMAD family member 7
SNAI1	snail family transcriptional repress...
SNAI2	snail family transcriptional repress...
SOX9	SRY-box transcription factor 9
SP6	Sp6 transcription factor
SPRED1	sprouty related EVH1 domain containi...
SPRED2	sprouty related EVH1 domain containi...
SPRED3	sprouty related EVH1 domain containi...
SPRY1	sprouty RTK signaling antagonist 1
SPRY2	sprouty RTK signaling antagonist 2
SPSB3	splA/ryanodine receptor domain and S...
TBX20	T-box transcription factor 20
TBX3	T-box transcription factor 3
TBX5	T-box transcription factor 5
TCF7L2	transcription factor 7 like 2
TCOF1	treacle ribosome biogenesis factor 1...
TGFB1	transforming growth factor beta 1
TGFB1I1	transforming growth factor beta 1 in...
TGFB2	transforming growth factor beta 2
TGFB3	transforming growth factor beta 3
TGFBR1	transforming growth factor beta rece...
TGFBR2	transforming growth factor beta rece...
TGFBR3	transforming growth factor beta rece...
TGFBR3L	transforming growth factor beta rece...
TIAM1	TIAM Rac1 associated GEF 1
TMEM100	transmembrane protein 100
TNXB	tenascin XB
TRIM28	tripartite motif containing 28
TRIM62	tripartite motif containing 62
TWIST1	twist family bHLH transcription fact...
VASN	vasorin
VEGFA	vascular endothelial growth factor A...
WNT11	Wnt family member 11
WNT16	Wnt family member 16
WNT2	Wnt family member 2
WNT4	Wnt family member 4
WNT5A	Wnt family member 5A
WWTR1	WW domain containing transcription r...
ZNF703	zinc finger protein 703
ZNF750	zinc finger protein 750
