# Supplementary material for: Integrative Meta-Analysis Identifies Epithelial–Mesenchymal Transition Gene Signatures as Key Determinants of Ovarian Cancer Progression and Treatment Outcome
Source: Int J Mol Sci. 2026 Feb 25;27(5):2149. doi: 10.3390/ijms27052149 (PMC12984379; doi:10.3390/ijms27052149)
Supplement: Supplementary file 1 [file ijms-27-02149-s001.zip › Supplementary Table S3_OC celle lines.xlsx]

## Sheet: Foglio1
Selected OC cell lines from DepMap database
depmap_id	cell_line_display_name	lineage_1	lineage_2
ACH-000520	59M	Ovary/Fallopian Tube	Ovarian Epithelial Tumor
ACH-001278	BIN67	Ovary/Fallopian Tube	Ovarian Epithelial Tumor
ACH-001340	COV413A	Ovary/Fallopian Tube	Ovarian Epithelial Tumor
ACH-001048	COV504	Ovary/Fallopian Tube	Ovarian Epithelial Tumor
ACH-002140	HEY	Ovary/Fallopian Tube	Ovarian Epithelial Tumor
ACH-000542	HEYA8	Ovary/Fallopian Tube	Ovarian Epithelial Tumor
ACH-000966	IGROV1	Ovary/Fallopian Tube	Ovarian Epithelial Tumor
ACH-002486	MESOV	Ovary/Fallopian Tube	Ovarian Epithelial Tumor
ACH-001991	NZOV9	Ovary/Fallopian Tube	Ovarian Epithelial Tumor
ACH-000116	OAW28	Ovary/Fallopian Tube	Ovarian Epithelial Tumor
ACH-002181	OVCA420	Ovary/Fallopian Tube	Ovarian Epithelial Tumor
ACH-001151	OVCAR5	Ovary/Fallopian Tube	Ovarian Epithelial Tumor
ACH-000696	OVCAR8	Ovary/Fallopian Tube	Ovarian Epithelial Tumor
ACH-000646	OVMANA	Ovary/Fallopian Tube	Ovarian Epithelial Tumor
ACH-002183	OVMIU	Ovary/Fallopian Tube	Ovarian Epithelial Tumor
ACH-001630	PEO1	Ovary/Fallopian Tube	Ovarian Epithelial Tumor
ACH-001632	PEO4	Ovary/Fallopian Tube	Ovarian Epithelial Tumor
ACH-001279	SCCOHT1	Ovary/Fallopian Tube	Ovarian Epithelial Tumor
ACH-002524	SNU251	Ovary/Fallopian Tube	Ovarian Epithelial Tumor
ACH-000460	SNU8	Ovary/Fallopian Tube	Ovarian Epithelial Tumor
ACH-001403	TO14	Ovary/Fallopian Tube	Ovarian Epithelial Tumor
ACH-001628	PEA1	Ovary/Fallopian Tube	Ovarian Epithelial Tumor
ACH-000256	COV318	Ovary/Fallopian Tube	Ovarian Epithelial Tumor
ACH-000608	COV644	Ovary/Fallopian Tube	Ovarian Epithelial Tumor
ACH-000123	COV434	Ovary/Fallopian Tube	Ovarian Epithelial Tumor
ACH-000278	COV362	Ovary/Fallopian Tube	Ovarian Epithelial Tumor
ACH-000280	SNU840	Ovary/Fallopian Tube	Ovarian Epithelial Tumor
ACH-000704	OAW42	Ovary/Fallopian Tube	Ovarian Epithelial Tumor
ACH-000657	A2780	Ovary/Fallopian Tube	Ovarian Epithelial Tumor
ACH-000688	OV7	Ovary/Fallopian Tube	Ovarian Epithelial Tumor
ACH-000936	EFO27	Ovary/Fallopian Tube	Ovarian Epithelial Tumor
ACH-000308	EFO21	Ovary/Fallopian Tube	Ovarian Epithelial Tumor
ACH-000013	ONCODG1	Ovary/Fallopian Tube	Ovarian Epithelial Tumor
ACH-000885	TOV21G	Ovary/Fallopian Tube	Ovarian Epithelial Tumor
ACH-000048	TOV112D	Ovary/Fallopian Tube	Ovarian Epithelial Tumor
ACH-000291	OV90	Ovary/Fallopian Tube	Ovarian Epithelial Tumor
ACH-001374	PA1	Ovary/Fallopian Tube	Ovarian Germ Cell Tumor
ACH-000906	ES2	Ovary/Fallopian Tube	Ovarian Epithelial Tumor
ACH-001418	UWB1289	Ovary/Fallopian Tube	Ovarian Epithelial Tumor
ACH-001370	OCIP5X	Ovary/Fallopian Tube	Ovarian Epithelial Tumor
ACH-000001	NIHOVCAR3	Ovary/Fallopian Tube	Ovarian Epithelial Tumor
ACH-000713	CAOV3	Ovary/Fallopian Tube	Ovarian Epithelial Tumor
ACH-000103	CAOV4	Ovary/Fallopian Tube	Ovarian Epithelial Tumor
ACH-000811	SKOV3	Ovary/Fallopian Tube	Ovarian Epithelial Tumor
ACH-001145	OC316	Ovary/Fallopian Tube	Ovarian Epithelial Tumor
ACH-000962	OC314	Ovary/Fallopian Tube	Ovarian Epithelial Tumor
ACH-000719	RMGI	Ovary/Fallopian Tube	Ovarian Epithelial Tumor
ACH-000701	RMUGS	Ovary/Fallopian Tube	Ovarian Epithelial Tumor
ACH-000524	KURAMOCHI	Ovary/Fallopian Tube	Ovarian Epithelial Tumor
ACH-000430	TYKNU	Ovary/Fallopian Tube	Ovarian Epithelial Tumor
ACH-000796	MCAS	Ovary/Fallopian Tube	Ovarian Epithelial Tumor
ACH-000527	OVISE	Ovary/Fallopian Tube	Ovarian Epithelial Tumor
ACH-000663	OVTOKO	Ovary/Fallopian Tube	Ovarian Epithelial Tumor
ACH-000324	JHOC5	Ovary/Fallopian Tube	Ovarian Epithelial Tumor
ACH-000132	JHOS2	Ovary/Fallopian Tube	Ovarian Epithelial Tumor
ACH-000237	JHOM1	Ovary/Fallopian Tube	Ovarian Epithelial Tumor
ACH-000584	JHOS4	Ovary/Fallopian Tube	Ovarian Epithelial Tumor
ACH-000947	OVK18	Ovary/Fallopian Tube	Ovarian Epithelial Tumor
ACH-001719	OCIC4P	Ovary/Fallopian Tube	Ovarian Epithelial Tumor
